# Supplementary material for: Optimization of Ultrasound- and Microwave-Assisted Extraction for the Determination of Phenolic Compounds in Peach Byproducts Using Experimental Design and Liquid Chromatography–Tandem Mass Spectrometry
Source: Molecules. 2023 Jan 5;28(2):518. doi: 10.3390/molecules28020518 (PMC9867053; doi:10.3390/molecules28020518)
Supplement: Supplementary file 1 [file molecules-28-00518-s001.zip]

Archive with 1 entries (1 files):
- molecules-2082245-supplementary.pdf
